# Supplementary material for: Antioxidant, Antiproliferative and Anti-Enzymatic Capacities, Nutritional Analysis and UHPLC-PDA-MS Characterization of Ungurahui Palm Fruits (Oenocarpus bataua Mart) from the Peruvian Amazon
Source: Antioxidants (Basel). 2022 Aug 18;11(8):1598. doi: 10.3390/antiox11081598 (PMC9404833; doi:10.3390/antiox11081598)
Supplement: Supplementary file 1 [file antioxidants-11-01598-s001.zip]

Archive with 1 entries (1 files):
- antioxidants-1822489-supplementary.pdf
